# Supplementary material for: ZMYND8 mediated liquid condensates spatiotemporally decommission the latent super-enhancers during macrophage polarization
Source: Nat Commun. 2021 Nov 11;12:6535. doi: 10.1038/s41467-021-26864-x (PMC8586003; doi:10.1038/s41467-021-26864-x)
Supplement: Supplementary file 4 — Supplementary Data 1 [file 41467_2021_26864_MOESM4_ESM.xlsx]

## Sheet: Sheet1
Supplementary Data 1
NAME	SOURCE
ZMYND8 plasmid	From Dr. Lan, Fei
GFP-ZMYND8-FL D/E-A mutant	GENERAY
pcDNA-p300-HA	From Xiao, Yichuan
Cloning Primers	Forward (5'-3')
2-△MYND	agtagctgactgggtccactgcttcttcttggtctc
3-PBP	tcaagcttcgaattcatgcatccacagagc
GFP-ZMYND8-IDR	tccaaagaatcgggcattccgtccatcctgcg
pMSCV-neo-ZMYND8	ctaggcgccggaattgcttggtaccgagctcgga
pMSCV-neo-ZMYND8-△BRD	ctaggcgccggaattgcttggtaccgagctcgga
pMSCV-neo-ZMYND8-247/248AA	ctaggcgccggaattgcttggtaccgagctcgga
pMSCV-neo-ZMYND8(D/E-A)	ctaggcgccggaattgcttggtaccgagctcgga
pMSCV-neo-p65	gaattcatggacgaactgttcccc
pMSCV-neo-p65(K122R)	ggaatccagtgtgtgaggaagcgg
pet28a-GFP-ZMYND8-IDR	ggatccctgatgagcaagcctgtg
pet28a-ZMYND8-IDR(D/E-A)mutant	ggatccctgatgagcaagcctgtg
pet28a-mCherry	ggatccatggtgagcaagggcgag
pet28a-mCherry-p65	ggatccatggacgaactgttcccc
pet28a-mCherry-MYC	ggatccctggatttttttcgggta
pet28a-mCherry-p53	ggatccatggaggagccgcagtca
pet28a-p65(K122R)	ggatccatggacgaactgttcccc
pet28a-BFP-LSD1	ggatccatgttatctgggaagaag
Myc-p65	ggtaccgagctcggaatggacgaactgttccccctc
Flag-p65	tgcggccgcgaattcatggacgaactgttccccctc
Flag-p65-K122R	ggaatccagtgtgtgaggaagcgg
Flag-p65-K123R	atccagtgtgtgaagaggcgggac
Flag-p65-K218R	cttcctactgtgtgacagggtgcag
Flag-p65-K221R	gtgtgacaaggtgcagagagaggac
Flag-p65-K310R	ggacatatgagaccttcaggagcatc
Flag-p65-K314R	gaccttcaagagcatcatgaggaagagt
Flag-p65-K315R	caagagcatcatgaagaggagtcct
Flag-ZMYND8	tgcggccgcgaattcatgcatccacagagcttggc
Myc-ZMYND8	ggtaccgagctcggaatgcatccacagagcttggc
Myc-△PHD	tgtcagtctcagacaattccgtccatcctgcggta
Myc-△BRD	tactttcgctatttgtttctgaatggcaaacttgagcagG
Myc-△PWWP	cacagaaaaaggaatattgctacaaggctcacaaaacc
Myc-△IDR	agctgaggcagtggctgtcctaaatggagagtaattaaaaaccccaaac
Myc-△MYND	agtagctgactgggtccactgcttcttcttggtctc
Myc-247/248AA	tttgcacaactgcatcattgctgctgggggaaatcacaa
sgP65	caccgcgattccgctataaatgcga
sgZMYND8	caccggtgatgtgtcctgcggcgag
Cloning Primers	Reverse(5'-3')
2-△MYND	aagaagaagcagtggacccagtcagctactgctc
3-PBP	gaccggtggatcccgctcctgcttgtctatctt
GFP-ZMYND8-IDR	caggatggacggaatgcccgattctttggacaaca
pMSCV-neo-ZMYND8	attagatctctcgagtcaatggtgatggtgatgatgaccgg
pMSCV-neo-ZMYND8-△BRD	attagatctctcgagtcaatggtgatggtgatgatgaccgg
pMSCV-neo-ZMYND8-247/248AA	attagatctctcgagtcaatggtgatggtgatgatgaccgg
pMSCV-neo-ZMYND8(D/E-A)	attagatctctcgagtcaatggtgatggtgatgatgaccgg
pMSCV-neo-p65	ctcgagggagctgatctgactcag
pMSCV-neo-p65(K122R)	ctccaggtcccgcttcctcacaca
pet28a-GFP-ZMYND8-IDR	gaattcggaccccgagctggtgac
pet28a-ZMYND8-IDR(D/E-A)mutant	gaattcggaccccgagctggtgac
pet28a-mCherry	gaattcgtacagctcgtccatgcc
pet28a-mCherry-p65	gaattcggagctgatctgactcag
pet28a-mCherry-MYC	gaattccgcacaagagttccgtag
pet28a-mCherry-p53	gaattcgtctgagtcaggcccttc
pet28a-p65(K122R)	gaattcggagctgatctgactcag
pet28a-BFP-LSD1	gaattccatgcttggggactgctg
Myc-p65	ggatatctgcagaatggagctgatctgactcagcagg
Flag-p65	gtcagcccgggatccggagctgatctgactcagcagg
Flag-p65-K122R	ctccaggtcccgcttcctcacaca
Flag-p65-K123R	ctgctccaggtcccgcctcttcac
Flag-p65-K218R	cctctttctgcaccctgtcaca
Flag-p65-K221R	ctcaatgtcctctctctgcac
Flag-p65-K310R	ggactcttcttcatgatgctcctgaaggt
Flag-p65-K314R	ccgctgaaaggactcttcctcatgat
Flag-p65-K315R	ggtccgctgaaaggactcctcttcat
Flag-ZMYND8	gtcagcccgggatccgtcccagaaggtgtccagcc
Myc-ZMYND8	ggatatctgcagaatgtcccagaaggtgtccagcc
Myc-△PHD	caggatggacggaattgtctgagactgacatcggaaccagag
Myc-△BRD	tttgccattcagaaacaaatagcgaaagtagtcatcaaaatctgtg
Myc-△PWWP	gagccttgtagcaatattcctttttctgtgaaaaagactaagagc
Myc-△IDR	tctccatttaggacagccactgcctcagctgatgt
Myc-△MYND	aagaagaagcagtggacccagtcagctactgctc
Myc-247/248AA	ttgtgatttcccccagcagcaatgatgcagttgtgcaaa
sgP65	aaactcgcatttatagcggaatcgc
sgZMYND8	aaacctcgccgcaggacacatcacc
qPCR primer
gene name	primer
mActin-F	AGGCCCAGAGCAAGAGAGG
mActin-R	TACATGGCTGGGGTGTTGAA
mZmynd8-F	GGATATCTCTACTCGCTCC
mZmynd8-R	GGTGAGTGGCTGCTTCATA
mKdm1a-F	GTGGTGTTATGCTTTGACCGT
mKdm1a-R	GCTGCCAAAAATCCCTTTGAGA
mCcl2-F	TAAAAACCTGGATCGGAACCAAA
mCcl2-R	GCATTAGCTTCAGATTTACGGGT
mCcl5-F	TTTGCCTACCTCTCCCTCG
mCcl5-R	CGACTGCAAGATTGGAGCACT
mIl1b-F	GAAATGCCACCTTTTGACAGTG
mIl1b-R	TGGATGCTCTCATCAGGACAG
mIl6-F	CTGCAAGAGACTTCCATCCAG
mIl6-R	AGTGGTATAGACAGGTCTGTTGG
mCsf1-F	ATGAGCAGGAGTATTGCCAAGG
mCsf1-R	TCCATTCCCAATCATGTGGCTA
mNos2-F	GTTCTCAGCCCAACAATACAAGA
mNos2-R	GTGGACGGGTCGATGTCAC
mArg1-F	CTCCAAGCCAAAGTCCTTAGAG
mArg1-R	AGGAGCTGTCATTAGGGACATC
mMrc1-F	CTCTGTTCAGCTATTGGACGC
mMrc1-R	CGGAATTTCTGGGATTCAGCTTC
mPdcd1lg2-F	CTGCCGATACTGAACCTGAGC
mPdcd1lg2-R	GCGGTCAAAATCGCACTCC
ChIP-Ccl2(-28.6kb)-F	GATCTGGCTGGAGAAAACGG
ChIP-Ccl2(-28.6kb)-R	TCTGCTGTCGCAACACTCGT
ChIP-Il1b(-7.7kb)-F	AGCAGGATTGCTGGCTAGAG
ChIP-Il1b(-7.7kb)-R	CCATGTCAGCAGCACAGTGTA
ChIP-Il1a(-10kb)-F	GGGACCAGGGAGTCAGAAGTT
ChIP-Il1a(-10kb)-R	CGGGTCTTGCAGTATGGAAAG
Chip-Ccl2-(-2kb)F	ACATTTGCGCTGCCTCCTGT
Chip-Ccl2-(-2kb)R	TCCTGACTGAGATGCACAGA
Chip-Ccl5-(+5.4kb)F	CCCTACTGCCCTACTGTGAG
Chip-Ccl5-(+5.4kb)R	GGATGTCTCAGTGCTCTCCA
enhancer	primer
Ccl2 e F	GAAATGCTTGGATGACAAGGC
Ccl2 e R	TTGGTCAGCATCCACATTGGG
Ccl5 e F	ACAGTCTAGTCCCAGCATAGG
Ccl5 e R	GATCCATTCCCACTGTGGCAC
Ccl7 e F	TCCTCATCCATTCCTGGGTCA
Ccl7 e R	TATGCTATAGCCTCCTCGACC
Ccl22 e F	ACGTGGAGCTTTGAGTTTGCA
Ccl22 e R	CAGTCTTCCCTTACCCACGTC
Il1b e F	CACTTCAGAATGGAAGGTTGT
Il1b e R	TCTCTGCCAAAGAACAGTTTC
Il1a e F	GAACCCAGTGAGGTGTAAGACT
Il1a e R	CTGCAAAGGTCATGTAAAGGT
Cxcl10 e F	TTACCTTGAGTCCCACTCAGA
Cxcl10 e R	ATAAATACTCCTCAGCAGCCG
Il27 e F	GGCAGTCCATTGTCCAGTGAA
Il27 e R	ACCACAGACTCATCCAGCACC
The source of plasmids, as well as all the cloning primers and RT-PCR primers, are listed here.
