# Supplementary material for: ZMYND8 mediated liquid condensates spatiotemporally decommission the latent super-enhancers during macrophage polarization
Source: Nat Commun. 2021 Nov 11;12:6535. doi: 10.1038/s41467-021-26864-x (PMC8586003; doi:10.1038/s41467-021-26864-x)
Supplement: Supplementary file 6 — Source Data [file 41467_2021_26864_MOESM6_ESM.xlsx]

## Sheet: Figure 1d
Figure 1d		KO					WT
	0	100	100	100	100	100	100	100	100	100	100
	2	96.4467	97.9058	95.7346	97.4227	100.952	101.449	104.348	100.459	100	98.6607
	4	94.4162	97.9058	98.5782	97.9381	100.476	104.348	102.899	99.5413	96.4647	100.446
	6	92.3858	93.1937	93.8389	95.8763	94.7619	99.0338	99.5169	98.6239	92.4242	98.6607
	8	86.2944	89.0052	88.6256	89.1753	90.9524	99.5169	94.2029	95.8716	89.899	97.7679
	10	83.2487	83.7696	83.8863	84.0206	87.6191	99.0338	93.7198	93.578	86.8687	95.5357
	12	92.8934	93.1937	83.8863	88.6598	90.9524	105.314	99.0338	100	92.4242	99.5536

## Sheet: Figure 1f
Figure 1f		WT					KO
	Naive	8.25	8.03	7.75	7.69	8.18	8.21	7.85	8.06	8.29	7.64
	Colitis	6.92	7.52	6.61	6.86	7.03	5.81	5.35	5.28	5.62	5.93

## Sheet: Figure 1h
Figure 1h		WT					Cko
	CD45+	25.1	42	23.9	40.7	44.9	44.2	44.2	43.5	37.3	25.1
	CD4+	4.13244	8.3002	17.1655			18.7694	6.54662	9.1227
	CD8+	13.4569	10.1015	9.98702			11.8532	17.4481	6.03972
	CD11b+F4/80+	1.75894	2.0061	1.1726			3.61787	3.80828	2.5395

## Sheet: Figure 1i
Figure 1i		WT					cKO
	IL-6	15.8461	24.1538	10.4615	18.6923	19.4615	82.4231	64.2692	79.1154	60.2692	85.4231
		WT					cKO
	IL-1b	58	97	146	162	185	247	225	335	317	264

## Sheet: Figure 1j
Figure 1j		WT										KO
	0	100	100	100	100	100	100	100	100	100	100	100	100	100	100	100	100	100	100	100	100
	1	109.5	106.897	109.259	104.145	103.409	119.266	110.582	100.529	113.089	104.663	103.297	107.263	107.035	105.348	107.772	106.145	108.649	107.065	111.892	110.053
	2	111.5	110.919	114.815	109.845	113.068	104.128	129.101	105.82	123.56	118.135	108.242	114.525	117.085	108.021	117.617	110.056	120.54	115.761	119.46	118.519
	3	113.5	121.839	120.37	114.508	122.159	117.431	141.799	111.111	138.744	126.425	115.385	121.229	122.613	126.203	115.026	124.581	122.703	120.652	128.649	125.926
	4	126.5	124.713	124.691	120.207	123.864	114.679	159.788	115.344	146.073	127.461	131.319	131.844	129.146	128.877	119.171	131.285	134.054	128.261	142.162	133.333
	5	122	131.609	137.654	131.088	127.841	113.761	155.026	124.868	149.738	135.751	136.813	142.458	137.688	137.968	129.534	141.899	141.081	130.435	149.73	147.09
	6	119.5	129.31	144.444	135.233	131.818	120.642	161.905	126.984	140.314	133.679	147.253	139.665	157.286	146.524	123.834	145.251	154.054	136.413	158.919	164.55
	7	121	127.586	143.827	127.979	134.091	122.477	147.09	131.746	147.644	130.57	150	141.341	160.804	156.15	125.907	143.575	158.378	153.804	172.973	162.963
	8	124	145.977	147.531	129.016	143.75	127.523	139.153	138.624	154.974	132.643	154.945	158.101	166.834	155.615	151.295	151.955	161.622	150	170.811	172.487
	9	130.5	141.954	150	126.425	140.909	136.697	144.974	147.09	146.597	135.233	172.528	169.832	180.905	173.262	143.005	151.955	169.189	155.978	185.946	180.423
	10	136	140.805	153.704	132.124	154.546	135.321	158.201	153.439	155.497	137.824	180.22	174.302	185.427	193.048	155.44	155.866	171.351	164.13	196.757	192.593
	11	126.5	147.126	162.346	131.088	147.159	137.615	152.381	168.783	149.738	139.378	181.319	195.531	190.955	194.118	174.093	173.743	179.459	180.978	204.324	194.18
	12	135	173.563	177.161	137.824	159.659	140.826	162.963	167.725	160.209	136.269	176.923	192.179	190.452	198.93	165.285	194.972	187.568	183.696	206.487	195.767
	13	131	170.115	173.457	139.896	170.454	144.037	167.196	172.487	159.686	151.814	189.56	191.061	205.025	228.877	168.394	194.413	210.811	185.326	219.459	212.698
	14	136.5	178.161	188.272	141.969	175.568	152.294	169.312	178.836	163.351	149.741	201.099	203.352	212.563	219.251	198.964	215.643	217.838	190.217	229.189	221.693
	15						150.459	173.545	183.069	158.115	146.114							230.27	200	238.378	230.688
	16						155.963	182.011	202.116	160.733	140.933							245.405	207.609	256.216	248.677

## Sheet: Figure 1k
Figure 1k		WT										KO
	gonWAT	2.1	2.1	2.8	0.5	1.9	3.81	2.71	2.08	2.74		3.5	2.8	3.2	3.7	4	4.05	4.67	5.53	5.02
	subWAT	1.3	2.1	2.8	0.6	1.3	1.89	1.3	1.52	1.88		2.8	2.2	2.7	2.1	4.2	4.33	3.98	3.41	3.91
	BAT	0.3	0.4	0.7	0.3	0.3	1.4	1.11		1.05		0.9	0.5	0.6	0.7	0.9	1.02	1.69	1.03	1.12

## Sheet: Figure 1l
Figure 1l			WT										KO
	glucose	0	5.2	6.1	5.5	4.5	5.5	5	6.8	6.7	5.8		5.2	5.1	6.3	5.8	6.1	6.8	7.4	8.2	7.3
		15	10.2	9.9	11.3	12.5	11.2	10.6	11.9	9.6	10.4		13.1	13.8	16.9	15.8	16.2	13	14.4	15.1	13.4
		30	11.6	9.8	11.5	9.3	11.8	11.5	10.3	8.1	8.5		13.6	14.7	12.6	16	15.5	16.9	14.2	15.8	14.8
		60	8.3	7.6	8.7	9.5	9.2	9.5	8.2	6.3	6.6		11.3	12.6	11.8	12.9	12.3	12.5	9.6	11.3	9.6
		90	6.3	6.8	6.4	7	6.6	6.2	6.7	5.4	5.7		7.9	8	8.2	8.1	9.2	7.5	7.2	8.3	7.5
		120	4.9	5.3	5.6	5.2	6.7	5.2	5.8	4.3	4.4		6.5	6.9	6.7	6.6	6.2	7.1	5.8	6.1	6.2
	AUC		WT										cKO
			0.9645	0.92625	1.0065	1.0035	1.04925	1.00425	0.99525	0.792	0.82575		1.28475	1.3695	1.3755	1.33275	1.182	1.323	1.19475	1.3455	1.215

## Sheet: Figure 1m
Figure 1m		WT										KO
	0	100	100	100	100	100	100	100	100	100		100	100	100	100	100	100	100	100	100
	15	52.3809	50	52	46.8354	52.3711	53.7037	50	55.567	54.6237		72.8395	74.3902	69.0722	95.2941	70.404	72.5	71.9298	74.8544	79.3151
	30	37.732	45.679	35	34.9206	35.6701	32	31.3861	30.3798	36.6667		41.1765	47.561	47.4227	57.6471	52.8283	58.4091	58.7719	63.1068	54.1096
	60	28.5714	32.3529	33.3333	26.5823	25.3608	32.5926	36.4356	32.268	24.8387		36.7089	35.8025	38.1443	44.7059	31.6162	36.8182	40.8772	50.4854	35.3425
	90	55.5556	57.3529	54.6667	39.4737	53.9175	52.037	52.3762	53.9175	56.3441		62.0253	60.4938	59.7561	56.4706	60.9091	60.2273	69.2982	56.3107	69.0411
	120	73.0159	64.7059	62.6667	63.2911	76.9072	75	71.0891	75.567	73.5484		85.1852	85.3658	65.9794	80	80.101	78.4091	85.9649	87.4757	82.3288
	WT	6.08824	5.94048	5.91944	6.07577	5.47785	5.8203	5.83	5.71082	4.55921	5.82903
	cKO	6.71202	7.03704	6.96037	6.44072	7.71176	7.05909	7.43523	7.68684	7.99806	7.59863

## Sheet: Figure 1n
Figure 1n	WT	2.49963	2.09619	3.54898	3.52368	3.25019	3.23504	2.37008
	cKO	6.42651	4.19714	5.0985	3.67005	4.44346	3.96445	3.40318

## Sheet: Figure 1o
Figure 1o	WT	7.87	14.3	13.6	15.9	8.07	13.9	16.5
	cKO	39.3	34.1	35	30.2	39.7	35.4	30.4

[truncated: 63 more sheets: Figure 2c, Figure 3b, Figure 3c, Figure 3e, Figure 3g, Figure 3h, Figure 3i, Figure 3j, Figure 3k, Figure 5a, Figure 5b, Figure 5d, Figure 5f, Figure 5g, Figure 5i, Figure 5j, Figure 6a, Figure 6b, Figure 6d, Figure 7a …]
